# Supplementary material for: Co-Removal Effect and Mechanism of Cr(VI) and Cd(II) by Biochar-Supported Sulfide-Modified Nanoscale Zero-Valent Iron in a Binary System
Source: Molecules. 2022 Jul 25;27(15):4742. doi: 10.3390/molecules27154742 (PMC9331559; doi:10.3390/molecules27154742)
Supplement: Supplementary file 1 [file molecules-27-04742-s001.zip]

Archive with 1 entries (1 files):
- molecules-1824881-supplementary .pdf
